# Supplementary material for: Androgenic agricultural pollution suppresses immune function and alters reproductive allocation in eastern mosquitofish
Source: Conserv Physiol. 2026 Jul 23;14(1):coag052. doi: 10.1093/conphys/coag052 (PMC13397028; doi:10.1093/conphys/coag052)
Supplement: Web_Material_coag052 [file web_material_coag052.zip]

Archive with 2 entries (2 files):
- Trenbolone_water_analysis_2023.csv
- TrenImmune_SuppMaterial_revised V2 clean.pdf
