# Supplementary material for: Androgenic agricultural pollution suppresses immune function and alters reproductive allocation in eastern mosquitofish
Source: Conserv Physiol. 2026 Jul 23;14(1):coag052. doi: 10.1093/conphys/coag052 (PMC13397028; doi:10.1093/conphys/coag052)
Supplement: Web_Material_coag052 [file web_material_coag052.zip › Trenbolone_water_analysis_2023.csv]

ID	Treatment	Date_Sampled	Sample_type	Measured_concentration	Concentration
C1	C	26/4/2023	Water	<2.0	1
C2	C	26/4/2023	Water	<2.0	1
C3	C	26/4/2023	Water	<2.0	1
L1	L	26/4/2023	Water	35	35
L2	L	26/4/2023	Water	29	29
L3	L	26/4/2023	Water	29	29
H1	H	26/4/2023	Water	180	180
H2	H	26/4/2023	Water	160	160
H3	H	26/4/2023	Water	110	110
L1	L	26/4/2023	Water	34.8	34.8
H1	H	26/4/2023	Water	189	189
C1	C	21/4/2023	Water	<2.0	1
C3.3	C	28/4/2023	Water	<2.0	1
C2.4	C	2/5/2023	Water	<2.0	1
C3.5	C	5/5/2023	Water	<2.0	1
C1.6	C	18/5/2023	Water	<2.0	1
C2.7	C	25/5/2023	Water	<2.0	1
L1	L	21/4/2023	Water	3.9	3.9
L2	L	21/4/2023	Water	5.1	5.1
L2.3	L	28/4/2023	Water	6.3	6.3
L3.3	L	28/4/2023	Water	3.2	3.2
L1.4	L	2/5/2023	Water	9.3	9.3
L3.4	L	2/5/2023	Water	20	20
L1.5	L	10/5/2023	Water	6.7	6.7
L2.5	L	10/5/2023	Water	2.4	2.4
L2.6	L	18/5/2023	Water	<2.0	1
L3.6	L	18/5/2023	Water	<2.0	1
L1.7	L	25/5/2023	Water	<2.0	1
L3.7	L	25/5/2023	Water	3.6	3.6
H1	H	21/4/2023	Water	29	29
H2	H	21/4/2023	Water	62	62
H1.3	H	28/4/2023	Water	29	29
H3.3	H	28/4/2023	Water	19	19
H1.4	H	2/5/2023	Water	130	130
H2.4	H	2/5/2023	Water	180	180
H1.5	H	10/5/2023	Water	100	100
H3.5	H	10/5/2023	Water	47	47
H2.6	H	18/5/2023	Water	150	150
H3.6	H	18/5/2023	Water	81	81
H1.7	H	25/5/2023	Water	96	96
H2.7	H	25/5/2023	Water	94	94
L1	L	21/4/2023	Water	3.84	3.84
H2	H	21/4/2023	Water	62.4	62.4
L3.7	L	25/5/2023	Water	3.43	3.43
